# Supplementary material for: Understanding Anxiety and Knowledge Gaps Surrounding Laser Hair Removal: A Clinic-Based Cross-Sectional Study
Source: Healthcare (Basel). 2026 Mar 25;14(7):835. doi: 10.3390/healthcare14070835 (PMC13073951; doi:10.3390/healthcare14070835)
Supplement: Supplementary file 1 [file healthcare-14-00835-s001.zip]

Archive with 1 entries (1 files):
- healthcare-4164354-supplementary.pdf
